# Supplementary material for: The cinnamyl alcohol dehydrogenase gene family in Populus: phylogeny, organization, and expression
Source: BMC Plant Biol. 2009 Mar 6;9:26. doi: 10.1186/1471-2229-9-26 (PMC2662859; doi:10.1186/1471-2229-9-26)
Supplement: Additional file 1 — List of plant genes used in CAD gene phylogenetic analyses. The gene names used in this study, the accession number, species, the database source, and names of previously published genes are indicated. [file 1471-2229-9-26-S1.xls]

## Sheet: Sheet1
Additional Table 1: List of plant genes used in CAD gene phylogenetic analyses.
Gene	Accession N	Species	Data source	Previous names
AmaCAD1	TA4475_4151_D3a	Antirrhinum majus	TIGR
AtCAD1	At1g72680	Arabidopsis thaliana	GenBank	AtCAD G, AtCAD1, CAD-G
AtCAD2	At2g21730	Arabidopsis thaliana	GenBank	AtCAD E, AtCAD2
AtCAD3	At2g21890	Arabidopsis thaliana	GenBank	AtCAD F, AtCAD3
AtCAD4	At3g19450	Arabidopsis thaliana	GenBank	AtCAD2, AtCAD4, CAD-C
AtCAD5	At4g34230	Arabidopsis thaliana	GenBank	AtCAD4, AtCAD5, CAD-D
AtCAD6	At4g37970	Arabidopsis thaliana	GenBank	AtCADA, AtCAD6
AtCAD7	At4g37980	Arabidopsis thaliana	GenBank	AtCAD B1, AtCAD7, AtEli-1
AtCAD8	At4g37990	Arabidopsis thaliana	GenBank	AtCAD B2, AtCAD8, AtEli3-2
AtCAD9	At4g39330	Arabidopsis thaliana	GenBank	AtCAD1, AtCAD9
CcaCAD	TA6618_49390	Coffea canephora	TIGR
CjaCAD	TA1239_3369_C1b	Cryptomeria japonica	TIGR
CobCAD	TA129_13415_C17a	Chamaecyparis obtusa	TIGR
CsiCAD	TA11587_2711	Citrus sinensis	TIGR
EglCAD	AF038561	Eucalyptus globulus	GenBank
EguCAD	TA1234_3933	Eucalyptus gunnii	TIGR	E. gunii CAD1, EgCAD, EuCAD2
FarCAD1	AF188295	Festuca arundinacea	GenBank
FarCAD2	TA2190_4606	Festuca arundinacea	TIGR	FaCAD
FarCAD3	TA2191_4606	Festuca arundinacea	TIGR
GhiCAD	TA21939_3635_D2c	Gossypium hirsutum	TIGR
GhyCAD	ghy_1_324871	Gerbera hybrida	FGP
GmaCAD	TA44918_3847	Glycine max	TIGR
GraCAD	TA9484_29730	Gossypium raimondii	TIGR
HciCAD	TA1833_73280	Helianthus ciliaris	TIGR
HvuCAD	TA32755_4513	Hordeum vulgare	TIGR
IniCAD	TA5121_35883_D4b	Ipomoea nil	TIGR
MsCAD1	gi|3603398	Medicago sativa	GenBank	MsaCAD2 , MsCAD2
MsCAD2	gi|3603400	Medicago sativa	GenBank	MsaCAD1, MsCAD1,
MsCAD3	TA1879_3879	Medicago sativa	TIGR
MsCAD4	gi|3603398	Medicago sativa
MsCAD5	gi|3603400	Medicago sativa
MsCAD6	TA1879 3879	Medicago sativa
MtCAD1	TA20872_3880	Medicago truncatula	TIGR
MtCAD2	gnl|Medtr1|AC123898 20.5	Medicago truncatula
MtCAD3	gnl|Medtr1|AC146790 10.4	Medicago truncatula
MtCAD4	gnl|Medtr1|AC148821 6.3	Medicago truncatula
MtCAD5	gnl|Medtr1|AC153121 21.4	Medicago truncatula
MtCAD6	gnl|Medtr1|AC174360 15.5	Medicago truncatula
MtCAD7	gnl|Medtr1|CR931741 13.4	Medicago truncatula
MtCAD8	gnl|Medtr1|CR931741 15.4	Medicago truncatula
MtCAD9	gnl|Medtr1|CR931741 16.4	Medicago truncatula
MtCAD10	gnl|Medtr1|CR931741 20.4	Medicago truncatula
MtCAD11	gnl|Medtr1|CR931741 22.4	Medicago truncatula
MtCAD12	gnl|Medtr1|CR931741 28.4	Medicago truncatula
MtCAD13	gnl|Medtr1|CR931741 6.4	Medicago truncatula
MtCAD14	gnl|Medtr1|CR931741 7.4	Medicago truncatula
MtCAD15	gnl|Medtr1|CR931741 8.4	Medicago truncatula
MtCAD16	gnl|Medtr1|CR931741 9.4	Medicago truncatula
MtCAD17	TA20872 3880	Medicago truncatula
NtaCAD1	gi|19840	Nicotiana tabacum	GenBank	tobacco CAD9, NtCAD9
NtaCAD2	TA13780_4097	Nicotiana tabacum	TIGR	tobacco CAD4, NtCAD4
OsCAD2	Os02g09490	Oryza sativa	TIGR	OsCAD2
OsCAD12	Os03g12270	Oryza sativa	TIGR	OsCAD9
OsCAD6	Os04g15920	Oryza sativa	TIGR	OsCAD6
OsCAD7	Os04g52280	Oryza sativa	TIGR	OsCAD7
OsCAD5	Os08g16910	Oryza sativa	TIGR	OsCAD5
OsCAD8	Os09g23530	Oryza sativa	TIGR	OsCAD8A
OsCAD9	Os09g23540	Oryza sativa	TIGR	OsCAD8B
OsCAD10	Os09g23550	Oryza sativa	TIGR	OsCAD8C
OsCAD11	Os09g23560	Oryza sativa	TIGR	OsCAD8D
OsCAD1	Os10g11810	Oryza sativa	TIGR	OsCAD1
OsCAD3	Os10g29470	Oryza sativa	TIGR	OsCAD3
OsCAD4	Os11g40690	Oryza sativa	TIGR	OsCAD4
PicabCAD	gi|56605369	Picea abies	GenBank	Picea abies CAD, PaCAD
PicglCAD	TA17602_3330_C7b	Picea glauca	TIGR
PicsiCAD1	TA20759_3332_C12b	Picea sitchensis	TIGR
PicsiCAD2	TA22501_3332_C6a	Picea sitchensis	TIGR
PicsiCAD3	TA24642_3332_C2b	Picea sitchensis	TIGR
PicsiCAD4	TA25925_3332_C8a	Picea sitchensis	TIGR
PraCAD	gi|3372644	Pinus radiata	GenBank
PtaCAD1	gi|558384	Pinus taeda	GenBank	Pinus taeda CAD, PtCAD
PtaCAD2	TA2405_3352_C10c	Pinus taeda	TIGR
PtaCAD3	gi|558387	Pinus taeda	GenBank
PtaCAD4	TA2406_3352_C9a	Pinus taeda	TIGR
PtaCAD5	TA2410_3352_C3c	Pinus taeda	TIGR
PtaCAD6	TA2434_3352_C15a	Pinus taeda	TIGR
PtaCAD7	TA3063_3352_C14b	Pinus taeda	TIGR
PoptrCAD1	estExt_fgenesh4_pg.C_LG_I2533	Populus trichocarpa	JGI
PoptrCAD2	estExt_fgenesh4_pg.C_LG_XVI0159	Populus trichocarpa	JGI
PoptrCAD3	estExt_fgenesh4_pm.C_LG_VI0462	Populus trichocarpa	JGI
PoptrCAD4	estExt_Genewise1_v1.C_LG_IX2359	Populus trichocarpa	JGI
PoptrCAD5	estExt_Genewise1_v1.C_LG_XVI2049	Populus trichocarpa	JGI
PoptrCAD6	eugene3.00011775	Populus trichocarpa	JGI
PoptrCAD7	eugene3.00020162	Populus trichocarpa	JGI
PoptrCAD8	eugene3.00091019	Populus trichocarpa	JGI
PoptrCAD9	eugene3.20690001	Populus trichocarpa	JGI
PoptrCAD10	grail3.0004034803	Populus trichocarpa	JGI
PoptrCAD11	gw1.VI.1869.1	Populus trichocarpa	JGI
PoptrCAD12	gw1.XI.816.1	Populus trichocarpa	JGI
PoptrCAD13	LG_I002927	Populus trichocarpa	JGI
PoptrCAD14	LG_III001697	Populus trichocarpa	JGI
PoptrCAD15	LG_IX000475	Populus trichocarpa	JGI
PoptrCAD16	LG_IX000970	Populus trichocarpa	JGI
PtrCAD1	gi|14279693	Populus tremuloides	GenBank	Populus tremuloides PtSAD, PoptSAD
PtrCAD2	gi|7239225:41-1114	Populus tremuloides	GenBank	Populus tremuloides PtCAD, PoptCAD
SbiCAD	TA22494_4558	Sorghum bicolor	TIGR
SheCAD	she_9_307210	Saruma henryi	FGP
SlyCAD	TA41131_4081	Solanum lycopersicum	TIGR
SofCAD	TA28712_4547	Saccharum officinarum	TIGR	SoCAD
StuCAD	TA25391_4113	Solanum tuberosum	TIGR
TaeCAD1	DR735493	Triticum aestivum	TIGR
TaeCAD2	TA68049_4565	Triticum aestivum	TIGR
VviCAD1	TA39092_29760_D1b	Vitis vinifera	TIGR
VviCAD2	gnl|Vitvi1|GSVIVP00000463001	Vitis vinifera
VviCAD3	gnl|Vitvi1|GSVIVP00002954001	Vitis vinifera
VviCAD4	gnl|Vitvi1|GSVIVP00008718001	Vitis vinifera
VviCAD5	gnl|Vitvi1|GSVIVP00008719001	Vitis vinifera
VviCAD6	gnl|Vitvi1|GSVIVP00011478001	Vitis vinifera
VviCAD7	gnl|Vitvi1|GSVIVP00011479001	Vitis vinifera
VviCAD8	gnl|Vitvi1|GSVIVP00011484001	Vitis vinifera
VviCAD9	gnl|Vitvi1|GSVIVP00011638001	Vitis vinifera
VviCAD10	gnl|Vitvi1|GSVIVP00011639001	Vitis vinifera
VviCAD11	gnl|Vitvi1|GSVIVP00011640001	Vitis vinifera
VviCAD12	gnl|Vitvi1|GSVIVP00013365001	Vitis vinifera
VviCAD13	gnl|Vitvi1|GSVIVP00014356001	Vitis vinifera
VviCAD14	gnl|Vitvi1|GSVIVP00019568001	Vitis vinifera
VviCAD15	gnl|Vitvi1|GSVIVP00029747001	Vitis vinifera
VviCAD16	gnl|Vitvi1|GSVIVP00036661001	Vitis vinifera
VviCAD17	gnl|Vitvi1|GSVIVP00036664001	Vitis vinifera
VviCAD18	TA39092 29760 D1b	Vitis vinifera
ZmaCAD1	AY109876	Zea mays	TIGR
ZmaCAD2	TA178802_4577	Zea mays	TIGR	ZmCAD
ZofCAD	TA2450_94328	Zingiber officinale	TIGR
Adh6p	NP_014051	Saccharomyces cerevisiae	GenBank
