# Supplementary material for: The cinnamyl alcohol dehydrogenase gene family in Populus: phylogeny, organization, and expression
Source: BMC Plant Biol. 2009 Mar 6;9:26. doi: 10.1186/1471-2229-9-26 (PMC2662859; doi:10.1186/1471-2229-9-26)
Supplement: Additional file 2 — List and description of nucleotide motifs discovered in the promoter regions of Populus CAD genes. [file 1471-2229-9-26-S2.xls]

## Sheet: page3
Additional Table 2: List and description of nucleotide motifs discovered in promoter region of Populus CAD genes
Motif name	Gene name	Motif sequence	Motif database	Motif function
TC-rich repeats	PoptrCAD2	ATTTTCTTCA	PlantCARE	Cis-acting element involved in defense and stress responsiveness
BOX-W1(W BOX)	PoptrCAD1	TTGACC	PlantCARE	Fungal elicitor responsive element
	PoptrCAD2
	PoptrCAD7
	PoptrCAD11
5UTR Py-rich stretch	PoptrCAD3	TTTCTTCTCT	PlantCARE	Cis-acting element conferring high transcription levels
	PoptrCAD7
	PoptrCAD14
	PoptrCAD10	TTTCTTGTCT
CGTCA-motif	PoptrCAD2	CGTCA, TGACG	Plant CARE	Cis-acting regulatory element involved in the MeJA-responsiveness
	PoptrCAD3
	PoptrCAD4
	PoptrCAD5
	PoptrCAD7
	PoptrCAD8
	PoptrCAD11
	PoptrCAD12
	PoptrCAD14
TGACG-motif	PoptrCAD14	CGTCA, TGACG
G-box	PoptrCAD7	GACATGTGGT,TCCACATGGCA, CACGAC	PlantCARE	Cis-acting regulatory element involved in light responsiveness
	PoptrCAD6	CACGAC
	PoptrCAD9
	PoptrCAD3	CACATGG
	PoptrCAD16
	PoptrCAD15	CACGTC
	PoptrCAD1
	PoptrCAD4	CACGTG
	PoptrCAD8
	PoptrCAD14	CACGTT
HSE	PoptrCAD7	AAAAAATTTC	PlantCARE	Cis-acting element involved in heat stress responsiveness
	PoptrCAD4
	PoptrCAD5	AAAATTTAAT
	PoptrCAD3	AAAAAATGTC
MBS	PoptrCAD7	CAACTG,TAACTG	PlantCARE	MYB binding site involved in drought-inducibility
	PoptrCAD8
	PoptrCAD3	TAACTG
	PoptrCAD12
Unnamed	PoptrCAD7	CGTGG	PlantCARE	unknown
Unnamed	PoptrCAD7	CTCC	PlantCARE	unknown
ABRE	PoptrCAD12	ACGTGGC	PlantCARE	Cis-acting element involved in the abscisic acid responsiveness
	PoptrCAD16	CGCACGTGTC
	PoptrCAD4	CACGTG
	PoptrCAD8
	PoptrCAD11
TC-rich repeats	PoptrCAD3	GTTTTCTTAC	PlantCARE	Cis-acting element involved in defense and stress responsiveness
	PoptrCAD4	TTTTTCTTAAAAC
	PoptrCAD5	ATATTCTTCA
	PoptrCAD15	ATTTTTTTCA
Dof2	PoptrCAD10	AAAAAAAGCAA	TRANSFAC	Single zinc finger transcription factor
	PoptrCAD6	AAAAAAAGTA
	PoptrCAD9	AGGGAAAGCAA
Dof1/MNB1a	PoptrCAD16	CATAAAAGTTC	TRANSFAC	Single zinc finger transcription factor
	PoptrCAD9	CATAAAAGTTC
	PoptrCAD3	AAAAAAAGTTG
Gamyb	PoptrCAD10	AAACCGAC,TAACCGAA	TRANSFAC	GA-regulated myb gene from barley
	PoptrCAD1	CAACCGCC
	PoptrCAD15
WUN-motif	PoptrCAD2	TCATTACAA	PlantCARE	Wound-responsive element
	PoptrCAD5
	PoptrCAD9
	PoptrCAD16
	PoptrCAD7	AAATTTCCT
	PoptrCAD11
ERE	PoptrCAD1	ATTTCAAA	PlantCARE	Ethylene-responsive
	PoptrCAD6
	PoptrCAD11
TGA	PoptrCAD6	AACGAC	PlantCARE	Auxin responsive
	PoptrCAD7
	PoptrCAD9
	PoptrCAD10
	PoptrCAD3	TGACGTAA
	PoptrCAD8
GCC-Box	PoptrCAD8	AGCCAGCC	PlantCARE	Herbivore Defense
	PoptrCAD13	AGCGGCC
TCA-element	PoptrCAD2	CCATCTTTTT	PlantCARE	Salicylic acid response
	PoptrCAD8
	PoptrCAD9
	PoptrCAD13
	PoptrCAD16
	PoptrCAD7	TCAGAAGAGA
	PoptrCAD1	TCAGAAAAGG
	PoptrCAD4	GAGAAGAATA
	PoptrCAD5
RAV1	PoptrCAD4	TGGCAACAAAAA	PlantCARE	5'-part of biparite RAV1 binding site,interacting with AP2 domain
	PoptrCAD8	CAACAACAAAAA
	PoptrCAD9	ATCTCCTGCACC
	PoptrCAD14	GATCAACAGAAT
	PoptrCAD16	AAGCGACAGAAT
	PoptrCAD15	AACACCTGAACT		3'-part of biparite RAV1 binding site,interacting with AP2 domain
