# Supplementary material for: The cinnamyl alcohol dehydrogenase gene family in Populus: phylogeny, organization, and expression
Source: BMC Plant Biol. 2009 Mar 6;9:26. doi: 10.1186/1471-2229-9-26 (PMC2662859; doi:10.1186/1471-2229-9-26)
Supplement: Additional file 3 — List of Populus trichocarpa primers used for expression profiling of CAD genes in hybrid Populus (P. deltoides × P. nigra). [file 1471-2229-9-26-S3.xls]

## Sheet: Arkusz1
Additional Table 3: List of Populus trichocarpa primers used for expression profiling of CAD genes in hybrid Populus (P. deltoides x P. nigra)
Gene name	Forward primer	Reverse primer
18S	AATTGTTGGTCTTCAACGAGGAA	AAAGGGCAGGGACGTAGTCAA
PoptrCAD2	AACTCTGAAGACCGCTGGAGTC	TATGTTTTGTGCCTCCTGTTGC
PoptrCAD3	GGAGGAATGAAGGAGACACAAG	CATGGCAGTGTTGACATAGTCC
PoptrCAD4	TGACCGTCTGTCTTTGCTTTTAAA	GGGACAGATCACCAGATGCA
PoptrCAD5	GTTGGAGGAATCAAGGAGACAC	GGTACGATGATTCAAACGTCAG
PoptrCAD6	GAGAAATGGCCTGTGTTTTGAG	GGCGAGCAATATTTGTAGATCC
PoptrCAD7	CCTTGCAAGAAACGATGTCAGA	GCGACACACGAAAACAAAAGAA
PoptrCAD9	CGAAAACAGATGTCAGATACCG	CTCATAGAGGCACCGAAAAATC
PoptrCAD10	TCCCATGTTCTCGAACCCTTTA	CCAGGGTATTGCCGATGTTAAG
PoptrCAD11	AGCTCGCTCCTTTGAACCTTAT	AGCCTCTCAAGAGCTTCATTTG
PoptrCAD12	GATGTTGGACTTCTGTGCTGCT	CTTCACGTCGTTCTTTACCATCC
PoptrCAD13	TAATATTGGTGGGTGCCCAAAG	GTCCATGGCCTTGTTCACATAA
PoptrCAD14	GGGACGAAATTGACACAAGAA	GTTCTCGATGTCGATCACAAA
PoptrCAD15	CTGAAAAGCCACTTGAGCTACC	CATGGCTGTGTTCACATAATCC
